# Supplementary material for: Intra-genome variability in the dinucleotide composition of SARS-CoV-2
Source: Virus Evol. 2020 Aug 13;6(2):veaa057. doi: 10.1093/ve/veaa057 (PMC7454914; doi:10.1093/ve/veaa057)
Supplement: veaa057_Supplementary_Data [file ve_6_2_veaa057_s5.zip]

Archive with 2 entries (2 files):
- gisaid_hcov-19_acknowledgement_table_2020_26Mar20.pdf
- Supplementary Table 1.xlsx
